# Supplementary material for: Identification of necroptosis‐related gene signature and characterization of tumour microenvironment infiltration in non‐small‐cell lung cancer
Source: J Cell Mol Med. 2022 Jul 24;26(17):4698–709. doi: 10.1111/jcmm.17494 (PMC9443942; doi:10.1111/jcmm.17494)
Supplement: Supplementary file 2 — AppendixS2 [file JCMM-26-4698-s001.xlsx]

## Sheet: Sheet1
submitter_id.samples	Age	Gender	Smoking	Kras mutation	Stage	T	M	N	futime	fustat
TCGA-62-A46Y-01A	70	female	1	unknow	stage iiia	T2	M0	N2	2617	Dead
TCGA-55-7903-01A	64	male	2	unknow	stage ia	T1b	MX	N0	121	Alive
TCGA-97-8179-01A	72	male	3	NO	stage ia	T1a	M0	N0	2676	Alive
TCGA-64-5774-01A	60	male	4	unknow	stage ib	T2	M0	N0	995	Alive
TCGA-55-8092-01A	75	male	4	unknow	stage iib	T3	MX	N0	568	Dead
TCGA-55-6982-01A	79	female	1	unknow	stage iib	T2	M0	N1	617	Dead
TCGA-50-8457-01A	63	female	4	YES	stage ia	T1a	M0	N0	385	Alive
TCGA-69-7974-01A	54	female	4	unknow	stage iiia	T2a	MX	N2	1498	Alive
TCGA-69-8453-01A	77	male	3	unknow	stage iib	T3	MX	N0	268	Alive
TCGA-55-8097-01A	60	female	4	unknow	stage ia	T1a	MX	N0	99	Alive
TCGA-05-4396-01A	76	male	3	unknow	stage iiib	T4	M0	N1	630	Dead
TCGA-44-3396-01A	74	female	2	unknow	stage iiia	T2	M0	N2	481	Alive
TCGA-05-5429-01A	60	male	1	unknow	stage iiia	T3	M0	N2	652	Dead
TCGA-97-7546-01A	76	female	3	unknow	stage ia	T1	MX	N0	321	Alive
TCGA-NJ-A4YP-01A	52	male	5	unknow	stage ib	T2a	M0	N0	724	Alive
TCGA-05-4420-01A	41	male	2	unknow	stage ib	T2	M0	N0	1528	Alive
TCGA-95-7562-01A	71	male	3	unknow	stage iia	T2a	M0	N1	469	Dead
TCGA-55-1596-01A	55	male	2	unknow	stage iib	T2	M0	N1	824	Alive
TCGA-78-8662-01A	53	female	2	unknow	stage ib	T2	M0	N0	173	Dead
TCGA-97-A4M6-01A	45	female	1	NO	stage ia	T1a	M0	N0	824	Alive
TCGA-62-8399-01A	62	male	4	unknow	stage iiia	T2	M0	N2	250	Alive
TCGA-55-8514-01A	70	female	4	unknow	stage ib	T2a	MX	N0	826	Alive
TCGA-44-2657-01A	74	female	4	unknow	stage ib	T2	M0	NX	230	Alive
TCGA-44-6777-01A	85	female	4	unknow	stage ib	T2	MX	NX	35	Dead
TCGA-55-A490-01A	78	male	3	YES	stage iia	T2b	MX	N0	260	Dead
TCGA-75-6212-01A	unknow	female	1	unknow	stage iib	T2	M0	N1	2590	Dead
TCGA-71-6725-01A	48	female	2	unknow	stage ib	T2	M0	N0	1115	Alive
TCGA-73-4676-01A	45	male	4	unknow	stage iia	T2a	M0	N1	281	Dead
TCGA-78-8655-01A	77	female	4	unknow	stage ia	T1	M0	N0	995	Alive
TCGA-35-3615-01A	57	male	1	unknow	stage ib	T2	M0	N0	300	Alive
TCGA-80-5608-01A	unknow	female	2	unknow	stage ia	T1	M0	N0	697	Alive
TCGA-55-6971-01A	59	female	4	unknow	stage ib	T2	MX	N0	578	Alive
TCGA-93-A4JQ-01A	49	male	3	unknow	stage ia	T1b	MX	N0	478	Alive
TCGA-05-4430-01A	59	female	4	unknow	stage ib	T2	M0	N0	291	Alive
TCGA-86-7711-01A	70	male	2	unknow	stage iia	T2a	M0	N1	791	Dead
TCGA-MP-A4TK-01A	56	female	4	unknow	stage iib	T2	MX	N1	260	Dead
TCGA-55-8299-01A	61	female	4	unknow	stage ia	T1b	MX	N0	1157	Dead
TCGA-49-4514-01A	79	female	3	unknow	stage ia	T1	M0	N0	486	Alive
TCGA-38-4632-01A	42	male	4	unknow	stage iv	T2	M1	N1	365	Dead
TCGA-38-A44F-01A	80	male	3	unknow	stage ib	T2a	M0	N0	1126	Alive
TCGA-78-7535-01A	45	male	2	unknow	stage ib	T2	M0	N0	60	Dead
TCGA-69-8255-01A	71	male	2	unknow	stage ia	T1a	M0	N0	574	Alive
TCGA-MP-A4TA-01A	75	female	4	unknow	stage ia	T1	M0	N0	866	Dead
TCGA-55-A48Y-01A	69	male	2	unknow	stage iia	T2b	M0	N0	460	Alive
TCGA-53-7626-01A	76	female	4	unknow	stage iia	T1	M0	N1	950	Dead
TCGA-50-5941-01A	55	female	2	unknow	stage iiia	T2a	M0	N2	1357	Alive
TCGA-64-5775-01A	71	male	2	unknow	stage iiia	T4	M0	N0	154	Dead
TCGA-05-4422-01A	68	male	4	unknow	stage ib	T2	M0	N0	429	Alive
TCGA-86-A4D0-01A	48	male	2	unknow	stage iia	T2b	M0	N0	274	Dead
TCGA-49-4494-01A	77	male	3	unknow	stage iiia	T3	M0	N2	1175	Dead
TCGA-55-7913-01B	61	female	2	NO	stage ia	T1b	MX	N0	896	Dead
TCGA-55-8619-01A	72	female	1	unknow	stage iib	T3	MX	N0	657	Alive
TCGA-86-8280-01A	54	female	1	unknow	stage iia	T2b	M0	N0	3635	Alive
TCGA-86-7701-01A	66	male	1	unknow	stage iv	T2	M1	N0	1229	Alive
TCGA-55-7570-01A	60	male	2	unknow	stage ia	T1a	MX	N0	354	Alive
TCGA-97-7941-01A	72	female	3	YES	stage ia	T1b	MX	N0	426	Alive
TCGA-50-5044-01A	72	female	unknow	unknow	stage iiib	T4	M0	N1	1621	Dead
TCGA-44-6775-01C	72	female	4	unknow	stage ib	T2a	MX	N0	879	Alive
TCGA-62-A46O-01A	65	female	2	unknow	stage ib	T2	M0	N0	2973	Dead
TCGA-78-7220-01A	53	female	2	unknow	stage iiia	T2	M0	N2	455	Dead
TCGA-55-6975-01A	61	male	4	unknow	stage iib	T2	M0	N1	540	Dead
TCGA-55-6981-01A	53	female	3	unknow	stage iiia	T1	M0	N2	210	Dead
TCGA-55-8507-01A	53	male	2	unknow	stage ia	T1a	MX	N0	2027	Alive
TCGA-86-8056-01A	63	female	3	unknow	stage iiia	T4	M0	N0	1046	Alive
TCGA-49-AAR3-01A	69	male	unknow	unknow	stage iib	T2	MX	N1	308	Alive
TCGA-75-5146-01A	unknow	male	3	unknow	stage ib	T2	M0	N0	541	Alive
TCGA-78-7542-01A	56	male	2	unknow	stage ib	T2	M0	N0	3940	Dead
TCGA-49-4512-01A	69	female	1	unknow	stage iiia	T2	MX	N2	806	Dead
TCGA-44-6776-01A	60	female	4	unknow	stage ia	T1	MX	N0	428	Alive
TCGA-78-7162-01A	75	male	2	unknow	stage ia	T1	M0	N0	2823	Dead
TCGA-73-4658-01A	80	female	3	unknow	stage ib	T2	M0	N0	285	Dead
TCGA-44-7667-01A	49	female	2	unknow	stage iib	T3	MX	N0	603	Alive
TCGA-67-6215-01A	52	female	1	unknow	stage ib	T2a	M0	N0	617	Alive
TCGA-73-7499-01A	81	female	1	unknow	stage ib	T2a	M0	N0	2393	Dead
TCGA-44-2666-01B	43	male	2	unknow	stage ib	T2	M0	N0	44	Dead
TCGA-97-A4M2-01A	66	male	2	NO	stage ia	T1a	M0	N0	807	Alive
TCGA-MP-A5C7-01A	76	female	3	unknow	stage ib	T2	M0	N0	603	Alive
TCGA-97-7937-01A	65	male	3	NO	stage ib	T2a	MX	N0	165	Alive
TCGA-64-1678-01A	70	female	3	unknow	not reported	T2b	M0	N0	62	Alive
TCGA-55-8089-01A	56	male	2	NO	stage ia	T1a	M0	N0	557	Dead
TCGA-44-6774-01A	56	female	2	unknow	stage iiia	T1	M0	N2	2318	Alive
TCGA-86-7713-01A	70	male	1	unknow	stage iia	T2b	M0	N0	896	Alive
TCGA-44-8117-01A	54	female	4	unknow	stage ib	T2a	M0	N0	2696	Alive
TCGA-91-6828-01A	70	male	3	unknow	stage ia	T1a	M0	N0	2224	Alive
TCGA-97-7938-01A	76	female	3	YES	stage ia	T1a	MX	N0	912	Dead
TCGA-MP-A4SV-01A	67	male	2	unknow	stage ib	T2	M0	N0	440	Dead
TCGA-S2-AA1A-01A	68	female	3	unknow	stage ia	T1b	M0	N0	1118	Alive
TCGA-86-A4JF-01A	56	male	4	unknow	stage iib	T3	M0	N0	2137	Dead
TCGA-44-A47G-01A	73	female	4	unknow	stage ia	T1	M0	N0	1081	Alive
TCGA-67-3774-01A	73	female	3	unknow	stage ib	T2	M0	N0	1189	Alive
TCGA-86-8073-01A	58	male	2	unknow	stage ib	T2a	M0	N0	513	Alive
TCGA-75-6206-01A	unknow	male	3	unknow	stage ib	T2	M0	N0	186	Alive
TCGA-78-7540-01A	66	female	1	unknow	stage ib	T2	M0	N0	19	Dead
TCGA-86-8669-01A	64	male	2	unknow	stage ia	T1b	M0	N0	863	Alive
TCGA-75-7025-01A	unknow	male	3	unknow	stage ib	T2	M0	N0	999	Alive
TCGA-97-A4M1-01A	52	female	3	unknow	stage ia	T1a	M0	N0	2620	Alive
TCGA-55-6986-01A	74	female	1	unknow	stage ib	T2	M0	N0	827	Alive
TCGA-78-7166-01A	84	male	3	unknow	stage iib	T2	M0	N1	182	Dead
TCGA-91-6831-01A	66	male	2	unknow	stage ib	T2	MX	N0	591	Alive
TCGA-69-8253-01A	59	female	4	unknow	stage iia	T1a	MX	N1	457	Alive
TCGA-38-6178-01A	70	female	1	NO	stage iiia	T2b	unknow	N2	626	Alive
TCGA-44-6148-01A	60	male	3	NO	stage ia	T1b	M0	N0	595	Alive
TCGA-93-A4JP-01A	64	male	1	unknow	stage iv	TX	M1b	NX	446	Alive
TCGA-86-8673-01A	61	male	2	unknow	stage ib	T2	M0	N0	282	Alive
TCGA-73-4659-01A	66	male	3	unknow	stage iiia	T2	M0	N2	1379	Dead
TCGA-44-5644-01A	51	female	2	unknow	stage ib	T2a	unknow	N0	84	Alive
TCGA-05-4382-01A	68	male	4	unknow	stage ib	T2	M0	N0	186	Alive
TCGA-MP-A4T9-01A	54	female	4	unknow	stage iiia	T2	MX	N2	468	Dead
TCGA-75-7027-01A	unknow	male	2	unknow	stage ib	T2	M0	N0	28	Alive
TCGA-73-4668-01A	66	female	4	unknow	stage iib	T2	M0	N1	1653	Alive
TCGA-05-4415-01A	57	male	4	unknow	stage iiib	T4	M0	N2	537	Dead
TCGA-97-7552-01A	70	male	3	unknow	stage ib	T2	MX	N0	14	Alive
TCGA-50-6593-01A	49	female	4	NO	stage iiia	T1	M0	N2	189	Dead
TCGA-44-2655-01A	65	female	3	unknow	stage ia	T1	M0	N0	864	Alive
TCGA-50-5049-01A	70	male	unknow	NO	stage ia	T2	M0	N0	592	Alive
TCGA-49-AAR2-01A	64	male	4	unknow	stage ib	T2	MX	N0	922	Alive
TCGA-50-5946-01A	62	male	4	unknow	stage ia	T1	MX	N0	567	Alive
TCGA-55-7727-01A	70	male	2	unknow	stage iiia	T1a	MX	N2	656	Alive
TCGA-55-A494-01A	61	female	3	YES	stage ib	T2a	MX	N0	1178	Alive
TCGA-44-7671-01A	64	male	3	unknow	stage ib	T2a	M0	N0	651	Alive
TCGA-99-8028-01A	50	female	4	YES	stage ia	T1a	M0	N0	13	Alive
TCGA-55-5899-01A	58	male	2	unknow	not reported	T1a	M0	N1	503	Alive
TCGA-97-A4M5-01A	83	male	3	YES	stage ia	T1b	M0	N0	719	Alive
TCGA-78-7537-01A	72	male	3	unknow	stage ib	T2	M0	N0	634	Dead
TCGA-MP-A4T8-01A	68	male	3	unknow	stage iiia	T2	M0	N2	1071	Dead
TCGA-75-5125-01A	unknow	male	3	unknow	stage iib	T2	M0	N1	44	Dead
TCGA-55-8207-01A	73	male	3	unknow	stage ib	T2a	MX	N0	131	Alive
TCGA-MN-A4N5-01A	63	male	4	unknow	stage ia	T1a	M0	N0	670	Alive
TCGA-44-A47A-01A	78	female	4	unknow	stage ib	T2a	MX	N0	3059	Alive
TCGA-97-8172-01A	75	female	3	YES	stage ib	T2a	M0	N0	910	Alive
TCGA-97-8547-01A	78	female	1	NO	stage iiia	T2a	MX	N2	593	Alive
TCGA-49-AAQV-01A	63	female	1	unknow	stage ii	T1	MX	N1	624	Dead
TCGA-95-7043-01A	63	female	4	unknow	stage ia	T1a	MX	N0	605	Dead
TCGA-49-4488-01A	74	female	3	unknow	stage ia	T1	MX	N0	3759	Dead
TCGA-73-4675-01A	59	male	4	unknow	stage iiia	T3	M0	N1	310	Dead
TCGA-86-8359-01A	52	male	2	unknow	stage iiia	T3	M0	N2	2449	Dead
TCGA-49-AARR-01A	68	male	3	unknow	stage ia	T1	MX	N0	58	Alive
TCGA-50-5933-01A	72	male	unknow	unknow	stage iiib	T4	M0	N2	91	Dead
TCGA-86-7954-01A	68	female	3	unknow	stage ib	T2	M0	N0	353	Alive
TCGA-86-A4P7-01A	63	female	1	unknow	stage ib	T2a	M0	N0	547	Alive
TCGA-95-7944-01A	71	male	2	unknow	stage ia	T1a	M0	N0	176	Alive
TCGA-86-6562-01A	52	male	1	unknow	stage iia	T2a	M0	N1	605	Dead
TCGA-50-8459-01A	68	male	2	YES	stage iib	T3	M0	N0	336	Alive
TCGA-55-6970-01A	67	female	4	unknow	stage iiia	T2	MX	N2	167	Dead
TCGA-78-8660-01A	69	male	4	unknow	stage iib	T2	M0	N1	1974	Dead
TCGA-05-4424-01A	70	male	4	unknow	stage iib	T3	M0	N0	690	Alive
TCGA-05-4402-01A	57	female	1	unknow	stage iv	T2	M1	NX	904	Dead
TCGA-55-8302-01A	54	male	2	unknow	stage ib	T2	MX	N0	1246	Alive
TCGA-05-4432-01A	66	male	2	unknow	stage iib	T2	M0	N1	435	Alive
TCGA-50-5068-01A	59	female	unknow	unknow	stage iib	T2	MX	N1	1288	Dead
TCGA-55-6983-01A	81	male	4	unknow	stage iib	T2	M0	N1	488	Alive
TCGA-49-AAR9-01A	61	male	2	unknow	stage iib	T3	MX	N0	594	Dead
TCGA-05-4398-01A	47	female	2	unknow	stage iiib	T4	M0	N3	728	Alive
TCGA-44-7659-01A	70	male	2	unknow	stage ia	T1b	MX	N0	561	Alive
TCGA-83-5908-01A	59	female	4	unknow	stage ia	T1	M0	N0	258	Alive
TCGA-64-5815-01A	74	male	3	unknow	stage iib	T2	M0	N1	118	Alive
TCGA-55-8203-01A	69	female	2	unknow	stage ia	T1b	M0	N0	760	Alive
TCGA-50-6592-01A	71	female	4	unknow	stage ib	T2	M0	N0	1893	Dead
TCGA-55-8615-01A	67	male	2	unknow	stage iiia	T3	MX	N2	1072	Alive
TCGA-91-A4BD-01A	78	male	3	unknow	stage iia	T1b	MX	N1	666	Alive
TCGA-MP-A4SY-01A	61	male	4	unknow	stage iib	T2	M0	N1	1209	Dead
TCGA-50-6594-01A	79	female	4	NO	stage iiia	T3	M0	N2	7062	Dead
TCGA-MP-A4TJ-01A	62	female	2	unknow	stage ia	T1	M0	N0	134	Dead
TCGA-44-7661-01A	69	female	3	unknow	stage ib	T2a	M0	N0	1148	Dead
TCGA-50-6595-01A	74	female	3	unknow	stage iiia	T2	M0	N2	184	Dead
TCGA-78-7143-01A	62	female	1	unknow	stage ib	T2	M0	N0	1622	Dead
TCGA-44-A4SU-01A	67	female	4	unknow	stage ia	T1a	MX	N0	864	Dead
TCGA-55-8091-01A	74	male	3	unknow	stage ib	T2	MX	N0	202	Alive
TCGA-38-7271-01A	72	female	4	unknow	stage ia	T1	M0	N0	896	Dead
TCGA-05-4403-01A	76	male	3	unknow	stage ib	T2	M0	N0	1097	Alive
TCGA-49-4510-01A	51	female	2	unknow	stage iib	T2	M0	N1	2832	Dead
TCGA-91-6836-01A	52	female	2	unknow	stage ib	T2	MX	N0	464	Alive
TCGA-44-8119-01A	73	male	2	unknow	stage iib	T3	M0	N0	426	Alive
TCGA-55-8301-01A	58	male	2	unknow	stage ib	T2a	MX	N0	889	Alive
TCGA-55-1594-01A	68	male	2	unknow	stage iiia	T2	M0	N2	552	Alive
TCGA-J2-A4AE-01A	77	female	1	unknow	stage ia	T1a	MX	N0	74	Alive
TCGA-55-7907-01A	77	male	3	unknow	stage iia	T2a	MX	N1	478	Dead
TCGA-44-3917-01A	33	female	2	unknow	stage ib	T2	M0	N0	664	Alive
TCGA-MP-A4SW-01A	53	male	3	unknow	stage iib	T2	M0	N1	354	Dead
TCGA-50-5932-01A	75	male	unknow	unknow	stage iib	T2	M0	N1	2161	Dead
TCGA-55-6979-01A	59	female	3	unknow	stage iib	T2	M0	N1	375	Dead
TCGA-93-7347-01A	76	female	3	unknow	stage ia	T1a	MX	N0	1474	Alive
TCGA-73-4670-01A	69	female	4	unknow	stage iv	T2	M1	N0	534	Alive
TCGA-J2-A4AD-01A	61	female	2	unknow	stage ia	T1a	MX	N0	340	Dead
TCGA-55-8511-01A	73	female	2	unknow	stage ib	T2a	MX	N0	1301	Alive
TCGA-75-5147-01A	unknow	female	1	unknow	stage ib	T2	M0	N0	476	Alive
TCGA-78-7167-01A	77	male	2	unknow	stage iv	T2	M1	N0	862	Dead
TCGA-95-8494-01A	67	male	5	unknow	stage iia	T2a	M0	N1	116	Alive
TCGA-55-8204-01A	87	female	3	unknow	stage ib	T2a	MX	N0	161	Alive
TCGA-49-AARQ-01A	41	female	4	unknow	stage i	T2	MX	N0	414	Alive
TCGA-J2-A4AG-01A	66	female	3	unknow	stage ia	T1b	MX	N0	947	Alive
TCGA-L9-A443-01A	63	female	4	unknow	stage ia	T1a	MX	N0	1194	Dead
TCGA-50-6591-01A	63	female	1	unknow	stage iv	T2	M1	N0	174	Dead
TCGA-44-2665-01A	55	female	1	unknow	stage iib	T2	M0	N1	343	Alive
TCGA-MP-A4TC-01A	77	male	3	unknow	stage iiia	T1	M0	N2	415	Dead
TCGA-38-4629-01A	68	male	4	unknow	stage iib	T3	M0	N0	193	Dead
TCGA-38-4626-01A	57	female	2	unknow	not reported	T2b	M0	N0	702	Alive
TCGA-91-6847-01A	62	female	3	unknow	stage ib	T2	MX	N0	1216	Alive
TCGA-55-7911-01A	70	female	3	unknow	stage ia	T1a	MX	N0	1043	Alive
TCGA-55-8085-01A	64	male	2	unknow	stage ia	T1b	M0	N0	2065	Alive
TCGA-50-5072-01A	74	male	3	unknow	stage iiia	T2	M0	N2	677	Dead
TCGA-91-7771-01A	62	male	4	unknow	stage iib	T3	MX	N0	1040	Alive
TCGA-86-8585-01A	57	male	1	unknow	stage ib	T2a	M0	N0	257	Alive
TCGA-05-5425-01A	68	male	3	unknow	stage iib	T2b	M0	N1	62	Alive
TCGA-05-4405-01A	74	female	4	unknow	stage ib	T2	M0	N0	1013	Alive
TCGA-L9-A743-01A	56	male	2	unknow	stage iia	T2a	M0	N1	1700	Alive
TCGA-78-7148-01A	71	male	2	unknow	stage iib	T2	M0	N1	171	Dead
TCGA-91-6830-01A	65	female	4	unknow	stage iia	T1	MX	N1	1632	Alive
TCGA-50-5045-01A	57	female	unknow	unknow	not reported	T2	M0	N1	1272	Dead
TCGA-L9-A444-01A	60	female	2	unknow	stage ia	T1a	MX	N0	50	Alive
TCGA-99-8032-01A	61	male	2	YES	stage ia	T1a	M0	N0	1454	Alive
TCGA-95-A4VN-01A	62	female	4	unknow	stage iia	T2a	M0	N1	467	Alive
TCGA-05-4390-01A	58	female	4	unknow	stage ib	T2	M0	N0	976	Alive
TCGA-75-6214-01A	unknow	female	2	unknow	stage iiia	T2	M0	N2	303	Dead
TCGA-86-8668-01A	61	female	1	unknow	stage ia	T1b	M0	N0	515	Alive
TCGA-67-6217-01A	73	female	3	NO	stage iia	T2a	M0	N1	1215	Alive
TCGA-NJ-A55R-01A	67	male	3	unknow	stage ia	T1b	MX	N0	1559	Alive
TCGA-49-4506-01A	68	female	2	unknow	stage iib	T2	M0	N1	307	Dead
TCGA-67-3772-01A	82	female	1	unknow	stage ib	T2	M0	N0	321	Alive
TCGA-55-6980-01A	56	male	1	unknow	stage ia	T1	M0	N0	711	Alive
TCGA-MP-A4T4-01A	68	female	2	unknow	stage iib	T2	M0	N1	376	Dead
TCGA-62-8398-01A	55	male	4	unknow	stage iiia	T2	M0	N2	2616	Dead
TCGA-55-8620-01A	60	male	4	unknow	stage iv	T1a	M1b	N1	377	Dead
TCGA-55-8506-01A	62	female	2	unknow	stage iib	T3	MX	N0	1778	Alive
TCGA-50-5931-01A	75	female	4	unknow	stage ib	T2	M0	N0	855	Dead
TCGA-78-8640-01A	59	male	2	unknow	stage iia	T1	M0	N1	224	Alive
TCGA-69-7978-01A	59	male	2	unknow	stage iib	T2b	MX	N1	1235	Alive
TCGA-49-AARO-01A	39	female	2	unknow	stage ia	T1a	MX	N0	1400	Alive
TCGA-86-8054-01A	61	male	2	unknow	stage iib	T2b	M0	N1	500	Alive
TCGA-55-7281-01A	70	female	4	unknow	stage ia	T1b	M0	N0	3169	Alive
TCGA-55-7910-01A	50	female	4	unknow	stage iia	T2b	M0	N0	129	Alive
TCGA-L9-A5IP-01A	40	female	4	unknow	stage iv	T3	M1b	N2	596	Dead
TCGA-91-6829-01A	78	male	4	unknow	stage ib	T2	MX	N0	434	Dead
TCGA-55-7816-01A	49	female	1	unknow	stage iv	TX	MX	NX	2248	Dead
TCGA-53-7813-01A	51	female	4	unknow	stage iiib	T4	M0	N0	800	Alive
TCGA-44-6779-01A	50	female	4	unknow	stage iib	T2	MX	N1	424	Dead
TCGA-50-5936-01A	58	male	unknow	YES	stage iiia	T2	M0	N2	417	Dead
TCGA-73-A9RS-01A	41	male	2	NO	stage iib	T3	M0	N0	598	Dead
TCGA-55-7573-01A	72	female	3	unknow	stage ia	T1b	MX	N0	218	Alive
TCGA-49-4501-01A	67	female	1	unknow	stage ib	T2	M0	N0	609	Dead
TCGA-05-5715-01A	69	female	1	unknow	stage ib	T2a	M0	N0	444	Alive
TCGA-05-4249-01A	67	male	3	unknow	stage ib	T2	M0	N0	674	Alive
TCGA-93-A4JN-01A	71	male	3	NO	stage iv	T2a	M1a	N0	777	Alive
TCGA-55-6642-01A	63	male	2	unknow	stage ib	T2	MX	N0	1501	Alive
TCGA-55-6984-01A	71	female	unknow	unknow	stage iib	T2	M0	N1	351	Dead
TCGA-50-5051-01A	42	female	4	YES	stage iiia	T2	M0	N2	658	Dead
TCGA-55-8508-01A	60	female	2	unknow	stage iia	T2a	MX	N1	1060	Alive
TCGA-55-7725-01A	68	female	3	unknow	stage ia	T1a	MX	N0	993	Alive
TCGA-86-8055-01A	79	male	2	unknow	stage iia	T2a	M0	N1	444	Dead
TCGA-44-2656-01B	59	male	4	unknow	stage ib	T2	M0	N0	1431	Alive
TCGA-62-A472-01A	70	male	2	unknow	stage iib	T3	M0	N0	564	Alive
TCGA-78-7158-01A	59	female	4	unknow	stage iiib	T4	M0	N2	568	Dead
TCGA-05-4418-01A	69	male	2	unknow	stage iiia	T3	M0	N2	409	Dead
TCGA-95-7948-01A	42	female	3	unknow	stage ib	T2a	M0	N0	1171	Alive
TCGA-MP-A4T7-01A	75	female	4	unknow	stage iv	T2	M1	N0	7248	Dead
TCGA-97-A4LX-01A	81	male	3	YES	stage ib	T2a	M0	N0	949	Alive
TCGA-55-6968-01A	61	male	2	unknow	stage iv	T1	M1	N0	416	Dead
TCGA-69-7764-01A	75	male	3	unknow	stage ia	T1b	M0	N0	882	Alive
TCGA-05-4433-01A	82	male	3	unknow	stage ib	T2	M0	N0	550	Alive
TCGA-55-6543-01A	60	female	4	unknow	stage ia	T1b	MX	N0	610	Alive
TCGA-55-7728-01A	64	female	4	unknow	stage ib	T2a	MX	N0	1523	Alive
TCGA-44-A4SS-01A	73	male	4	unknow	stage ia	T1b	M0	N0	448	Alive
TCGA-38-4627-01A	64	female	4	unknow	stage iia	T1b	M0	N1	1305	Dead
TCGA-78-7633-01A	67	male	4	unknow	stage ib	T2	M0	N0	6732	Dead
TCGA-55-8205-01A	76	female	4	NO	stage iia	T2b	M0	N0	84	Alive
TCGA-93-7348-01A	75	female	4	unknow	stage ia	T1a	MX	N0	385	Alive
TCGA-95-7947-01A	67	male	4	unknow	stage ia	T1a	M0	N0	1367	Alive
TCGA-97-A4M3-01A	69	female	3	NO	stage ia	T1b	M0	N0	422	Alive
TCGA-97-8171-01A	81	male	2	NO	stage iv	T2a	M1a	N2	385	Alive
TCGA-64-1676-01A	58	male	2	unknow	stage ia	T1a	M0	N0	1790	Alive
TCGA-86-A4P8-01A	59	female	1	unknow	stage iiia	T1b	MX	N2	1847	Alive
TCGA-49-6767-01A	46	female	2	unknow	stage iib	T3	MX	N0	651	Alive
TCGA-35-5375-01A	61	male	4	unknow	stage iiia	T2	M0	N2	658	Alive
TCGA-38-4628-01A	65	female	1	unknow	stage iib	T2	M0	N1	701	Dead
TCGA-50-7109-01A	60	male	2	unknow	stage ia	T1	M0	N0	476	Dead
TCGA-44-2662-01B	65	male	3	unknow	stage ib	T2	M0	N0	36	Alive
TCGA-55-7227-01A	77	male	3	unknow	stage iiia	T3	MX	N1	677	Dead
TCGA-55-A4DF-01A	88	male	3	unknow	stage ia	T1b	MX	N0	839	Dead
TCGA-49-6744-01A	64	female	4	YES	stage iia	T2a	MX	N1	1258	Alive
TCGA-44-2668-01B	51	male	4	unknow	stage ib	T2	M0	N0	670	Dead
TCGA-97-8177-01A	59	female	1	NO	stage ib	T2a	M0	N0	434	Alive
TCGA-55-6978-01A	81	male	1	unknow	stage iia	T2b	MX	N0	2595	Dead
TCGA-50-5055-01A	79	female	unknow	NO	stage iia	T1	M0	N1	938	Dead
TCGA-55-A57B-01A	80	female	1	unknow	stage ia	T1b	M0	N0	949	Alive
TCGA-44-2659-01A	65	female	4	unknow	stage iib	T1	M0	N1	1683	Alive
TCGA-38-4631-01A	72	female	4	unknow	stage ib	T2	M0	N0	1126	Dead
TCGA-MP-A4TF-01A	58	female	4	unknow	stage iia	T2b	M0	N0	600	Dead
TCGA-69-7760-01A	73	male	1	unknow	stage iib	T3	M0	N0	287	Alive
TCGA-50-8460-01A	74	male	unknow	NO	stage ia	T1a	M0	N0	414	Alive
TCGA-L9-A50W-01A	75	male	3	unknow	stage iia	T1b	MX	N1	3305	Dead
TCGA-86-A456-01A	78	female	4	unknow	stage ia	T1a	M0	N0	1167	Alive
TCGA-91-6840-01A	59	female	3	unknow	stage ia	T1b	M0	N0	3094	Alive
TCGA-49-AARN-01A	56	female	5	unknow	stage ia	T1	MX	N0	829	Dead
TCGA-MP-A4T6-01A	76	female	3	unknow	stage iiia	T1	MX	N2	1499	Dead
TCGA-44-6146-01A	64	male	3	unknow	stage iib	T3	M0	N0	601	Alive
TCGA-91-8497-01A	75	female	1	unknow	stage ia	T1a	MX	N0	628	Dead
TCGA-44-3398-01A	77	female	4	unknow	stage ia	T1b	M0	N0	418	Alive
TCGA-97-A4M7-01A	74	male	3	NO	stage ia	T1b	M0	N0	423	Alive
TCGA-55-7576-01A	54	male	2	unknow	stage ib	T2a	M0	N0	882	Alive
TCGA-55-1592-01A	65	male	4	unknow	stage ia	T2	M0	N0	237	Dead
TCGA-78-7163-01A	60	male	4	unknow	stage ib	T2	M0	N0	179	Alive
TCGA-64-1680-01A	63	male	3	unknow	stage iv	T2a	M1	N2	705	Alive
TCGA-49-4487-01A	72	female	4	unknow	stage ia	T1	M0	N0	225	Dead
TCGA-44-3918-01B	60	female	3	unknow	stage ia	T1	M0	N0	1036	Alive
TCGA-80-5611-01A	unknow	male	4	unknow	stage ib	T2	M0	N0	492	Alive
TCGA-05-4389-01A	70	male	3	unknow	stage ia	T1	M0	N0	411	Alive
TCGA-78-7536-01A	69	male	4	unknow	stage iiia	T2	M0	N2	477	Dead
TCGA-L4-A4E6-01A	67	male	3	unknow	stage ia	T1	M0	N0	139	Alive
TCGA-86-8075-01A	66	female	1	unknow	stage ib	T2	M0	N0	48	Dead
TCGA-86-8674-01A	50	male	4	unknow	stage iia	T2a	M0	N1	2174	Alive
TCGA-55-8512-01A	41	male	2	unknow	stage iv	T1a	M1b	N1	624	Dead
TCGA-50-5944-01A	69	female	unknow	unknow	stage ia	T1	M0	N0	905	Alive
TCGA-49-6742-01A	70	male	3	NO	stage iia	T2a	M0	N1	1429	Dead
TCGA-J2-8194-01A	69	female	3	unknow	stage iib	T3	MX	N0	435	Alive
TCGA-35-4122-01A	69	male	4	unknow	stage ia	T1	M0	N0	4765	Alive
TCGA-99-8033-01A	74	female	1	NO	stage iv	TX	M1	NX	442	Dead
TCGA-78-7152-01A	65	male	4	unknow	stage ib	T2	M0	N0	761	Dead
TCGA-55-6712-01A	71	male	4	unknow	stage iia	T2a	MX	N1	603	Dead
TCGA-95-8039-01A	72	male	1	unknow	stage ia	T1	MX	N0	705	Alive
TCGA-55-8087-01A	59	female	1	unknow	stage ib	T2a	MX	N0	336	Alive
TCGA-62-A46R-01A	54	female	4	unknow	stage ib	T2	M0	N0	457	Dead
TCGA-55-7724-01A	76	female	4	unknow	stage ib	T2a	MX	N0	1531	Alive
TCGA-L4-A4E5-01A	48	female	4	unknow	stage i	T1	M0	N0	4	Alive
TCGA-62-8402-01A	73	female	1	unknow	stage iiia	T2	M0	N2	487	Dead
TCGA-95-A4VK-01A	74	female	3	unknow	stage iiia	T2b	M0	N2	607	Alive
TCGA-NJ-A55O-01A	56	female	4	unknow	stage iia	T1b	M0	N1	944	Alive
TCGA-49-6745-01A	82	male	4	NO	stage iiia	T2a	M0	N2	505	Alive
TCGA-78-7147-01A	67	female	2	unknow	stage iib	T2	M0	N1	339	Dead
TCGA-NJ-A4YF-01A	50	female	3	unknow	stage ia	T1	M0	N0	791	Alive
TCGA-78-7539-01A	75	female	3	unknow	stage iia	T2b	M0	N0	800	Alive
TCGA-49-6743-01A	81	female	4	unknow	stage iiia	T1	MX	N2	997	Alive
TCGA-55-A48X-01A	63	female	4	unknow	stage iia	T1b	M0	N1	409	Alive
TCGA-55-8505-01A	62	male	1	unknow	stage iiia	T1a	MX	N2	124	Alive
TCGA-MN-A4N4-01A	57	male	2	unknow	stage ia	T1b	M0	N0	930	Alive
TCGA-05-4397-01A	65	male	2	unknow	stage iib	T2	M0	N1	2360	Dead
TCGA-44-7670-01A	47	female	2	unknow	stage iia	T1b	M0	N1	1135	Alive
TCGA-49-4505-01A	61	female	4	unknow	stage iib	T2	M0	N1	522	Dead
TCGA-MP-A4TE-01A	56	male	4	YES	stage iia	T2b	MX	N0	448	Dead
TCGA-62-A46V-01A	78	female	3	unknow	stage ib	T2	M0	N0	435	Alive
TCGA-69-7765-01A	56	male	4	unknow	not reported	T4	MX	N0	79	Alive
TCGA-86-8076-01A	42	male	1	unknow	stage ia	T1	M0	N0	929	Alive
TCGA-55-8513-01A	77	female	1	unknow	stage iib	T3	MX	N0	515	Alive
TCGA-62-8394-01A	65	female	1	unknow	stage iiib	T4	M0	N2	1421	Dead
TCGA-67-6216-01A	57	female	1	unknow	stage ia	T1a	M0	N0	1324	Alive
TCGA-97-8174-01A	67	male	3	NO	stage iia	T2b	M0	N0	3674	Dead
TCGA-38-4625-01A	66	female	2	unknow	stage ib	T2a	M0	N0	1725	Alive
TCGA-NJ-A4YI-01A	87	female	3	unknow	stage iiia	T2	M0	N2	830	Dead
TCGA-NJ-A4YQ-01A	69	female	4	unknow	stage ia	T1b	M0	N0	775	Alive
TCGA-55-8206-01A	56	male	1	unknow	stage ia	T1b	M0	N0	141	Alive
TCGA-05-5423-01A	65	male	3	unknow	stage iib	T2	M0	N1	1293	Alive
TCGA-MN-A4N1-01A	60	male	2	unknow	stage iia	T2a	M0	N1	520	Alive
TCGA-64-5779-01A	61	male	4	unknow	stage iiia	T2	M0	N2	1600	Alive
TCGA-69-8254-01A	85	male	3	unknow	not reported	T2b	unknow	unknow	1864	Alive
TCGA-91-6848-01A	59	male	4	NO	stage iiia	T2	MX	N2	1289	Alive
TCGA-55-7995-01A	73	female	4	unknow	stage ia	T1b	M0	N0	307	Alive
TCGA-05-5420-01A	67	male	4	unknow	stage iiia	T2	M0	N2	987	Alive
TCGA-44-7669-01A	59	male	2	unknow	stage iia	T1b	MX	N1	1870	Dead
TCGA-44-4112-01A	60	female	3	unknow	stage ib	T2a	M0	N0	586	Dead
TCGA-97-8176-01A	63	male	4	YES	stage iiia	T3	M0	N1	2109	Dead
TCGA-05-5428-01A	57	male	3	unknow	stage iia	T1b	M0	N1	977	Alive
TCGA-86-8074-01A	62	female	2	unknow	stage iia	T1b	M0	N1	610	Alive
TCGA-NJ-A7XG-01A	49	male	3	NO	stage iiia	T4	M0	N1	573	Alive
TCGA-55-7574-01A	64	female	4	unknow	stage ib	T2a	M0	N0	1079	Dead
TCGA-91-A4BC-01A	59	male	4	unknow	stage iia	T2b	MX	N0	683	Alive
TCGA-86-7953-01A	69	female	1	unknow	stage ia	T1b	M0	N0	1159	Alive
TCGA-53-7624-01A	40	female	2	unknow	stage iv	T2	M1	N0	139	Dead
TCGA-55-8614-01A	76	male	3	unknow	stage ib	T2a	MX	N0	1285	Alive
TCGA-44-8120-01A	58	male	5	unknow	stage ib	T2a	M0	N0	1965	Alive
TCGA-NJ-A55A-01A	76	female	3	unknow	stage ib	T2	M0	N0	187	Alive
TCGA-50-6597-01A	79	female	1	NO	stage ib	T2	M0	N0	4961	Dead
TCGA-49-AAR0-01A	57	male	2	unknow	stage ia	T1	MX	N0	652	Alive
TCGA-49-4490-01A	45	female	3	unknow	stage iiia	T3	M0	N2	15	Dead
TCGA-62-A470-01A	84	male	3	unknow	stage ib	T2	M0	N0	599	Dead
TCGA-55-A48Z-01A	60	female	4	NO	stage iiib	T1a	MX	N3	484	Alive
TCGA-MP-A4TD-01A	71	male	3	unknow	stage iiia	T2	M0	N2	256	Dead
TCGA-78-8648-01A	58	female	2	unknow	stage iib	T3	M0	N0	468	Dead
TCGA-55-7283-01A	76	female	3	unknow	stage iiia	T3	MX	N2	701	Alive
TCGA-55-7815-01A	76	male	1	unknow	stage ib	T2a	MX	N0	551	Alive
TCGA-97-8175-01A	55	female	3	NO	stage ib	T2a	M0	N0	3361	Alive
TCGA-97-A4M0-01A	60	female	4	YES	stage ib	T2a	M0	N0	852	Alive
TCGA-44-5645-01A	61	female	3	unknow	stage ia	T1	unknow	NX	11	Alive
TCGA-44-5643-01A	53	male	2	unknow	stage iiia	T2b	M0	N2	119	Alive
TCGA-78-7146-01A	71	female	4	unknow	stage iiia	T2	M0	N2	372	Dead
TCGA-50-5066-02A	72	male	1	NO	stage ib	T2	M0	N0	1189	Alive
TCGA-69-7763-01A	69	male	4	unknow	stage ia	T1b	M0	N0	888	Alive
TCGA-50-5935-01A	86	female	unknow	YES	stage ia	T1	M0	N0	1119	Dead
TCGA-69-7973-01A	42	female	4	unknow	stage ib	T2a	M0	N0	2488	Alive
TCGA-67-4679-01B	69	male	4	unknow	not reported	T3	M0	N0	747	Alive
TCGA-86-8672-01A	59	male	1	unknow	stage iib	T3	M0	N0	629	Dead
TCGA-78-7161-01A	69	female	4	unknow	stage iib	T3	M0	N0	741	Dead
TCGA-78-7150-01A	59	male	4	unknow	stage iib	T2	M0	N1	1442	Dead
TCGA-69-7980-01A	70	female	4	unknow	stage i	T1b	M0	N0	1516	Alive
TCGA-44-7660-01A	72	male	2	unknow	stage ib	T2	MX	N0	718	Alive
TCGA-55-8090-01A	80	male	2	unknow	stage ia	T1a	M0	N0	1233	Dead
TCGA-73-7498-01A	58	female	4	unknow	stage ia	T1b	M0	N0	1147	Alive
TCGA-97-7553-01A	58	female	2	unknow	stage ia	T1	MX	N0	2199	Alive
TCGA-86-7955-01A	62	male	1	unknow	stage ib	T2a	M0	N0	370	Alive
TCGA-05-4425-01A	70	female	3	unknow	stage iv	T2	M1	N0	608	Alive
TCGA-50-5939-01A	85	male	3	unknow	stage ib	T2	M0	N0	704	Dead
TCGA-55-A493-01A	54	female	2	unknow	stage ib	T2a	M0	N0	578	Alive
TCGA-55-8208-01A	73	female	2	unknow	stage ia	T1b	M0	N0	499	Alive
TCGA-95-7567-01A	61	male	4	unknow	stage iib	T2b	M0	N1	1617	Alive
TCGA-78-7160-01A	61	male	4	unknow	stage iv	T4	M1	N2	1830	Dead
TCGA-73-4666-01A	52	female	4	unknow	stage iv	T1	M1	N0	653	Alive
TCGA-44-7672-01A	52	female	2	unknow	stage ia	T1b	M0	N0	2681	Alive
TCGA-64-1679-01A	58	female	2	unknow	stage iiia	T1	M0	N2	1163	Alive
TCGA-49-6761-01A	68	female	4	unknow	stage iiia	T1	MX	N2	2261	Alive
TCGA-93-A4JO-01A	70	male	4	unknow	stage ia	T1a	MX	N0	539	Dead
TCGA-99-8025-01A	72	female	4	NO	stage iiia	T3	M0	N2	243	Alive
TCGA-86-8279-01A	46	male	1	unknow	stage iia	T2a	M0	N1	440	Alive
TCGA-95-7039-01A	54	female	2	unknow	stage iib	T3	MX	N0	244	Alive
TCGA-53-A4EZ-01A	63	male	3	NO	stage iia	T2a	MX	N1	4992	Alive
TCGA-50-5942-01A	67	female	4	unknow	stage ia	T1	M0	N0	805	Alive
TCGA-J2-8192-01A	65	female	1	NO	stage iia	T2a	MX	N1	1125	Alive
TCGA-05-4417-01A	51	female	4	unknow	stage ib	T2	M0	N0	179	Alive
TCGA-62-8395-01A	80	female	1	unknow	stage iib	T3	M0	N0	323	Alive
TCGA-55-7726-01A	72	female	3	unknow	stage ia	T1b	MX	N0	462	Alive
TCGA-55-7284-01B	74	male	3	unknow	stage iib	T3	MX	N0	773	Dead
TCGA-55-8096-01A	67	female	2	unknow	stage ib	T2a	MX	N0	791	Dead
TCGA-55-8621-01A	75	female	4	unknow	stage ia	T1a	MX	N0	442	Alive
TCGA-L9-A7SV-01A	69	male	3	unknow	stage iia	T2a	M0	N1	546	Alive
TCGA-55-8094-01A	51	male	4	unknow	stage iv	T2b	M1b	N0	24	Alive
TCGA-50-6673-01A	84	female	1	unknow	stage i	T1	M0	N0	526	Dead
TCGA-44-6145-01A	62	female	4	NO	stage ia	T1	M0	N0	97	Alive
TCGA-91-6835-01A	81	female	3	unknow	stage ia	T1	M0	N0	626	Alive
TCGA-55-6972-01A	72	male	2	unknow	stage ib	T2	M0	N0	119	Dead
TCGA-L9-A8F4-01A	64	female	2	unknow	stage ib	T2a	MX	N0	565	Alive
TCGA-67-3771-01A	77	female	4	unknow	stage ia	T1	M0	N0	18	Alive
TCGA-62-A46P-01A	65	male	4	unknow	stage ib	T2	M0	N0	1265	Dead
TCGA-55-6987-01A	77	male	4	unknow	stage ia	T1	M0	N0	1932	Alive
TCGA-64-1677-01A	77	female	2	unknow	stage iiia	T2	M0	N2	275	Dead
TCGA-49-AAR4-01A	51	male	2	unknow	stage iiia	T2	MX	N2	842	Dead
TCGA-55-A4DG-01A	71	male	4	unknow	stage ia	T1b	MX	N0	476	Alive
TCGA-44-6778-01A	59	male	4	unknow	stage ia	T1	MX	N0	568	Alive
TCGA-64-5778-01A	60	male	4	unknow	stage ib	T2	M0	N0	913	Alive
TCGA-78-7159-01A	60	female	4	unknow	stage ia	T1	M0	NX	1728	Alive
TCGA-71-8520-01A	60	female	1	NO	stage ib	T2	M0	N0	164	Dead
TCGA-99-7458-01A	74	female	4	YES	stage iiia	T4	M0	N0	531	Alive
TCGA-55-7994-01A	81	male	2	unknow	stage iib	T3	MX	N0	1073	Alive
TCGA-86-8358-01A	44	male	2	unknow	stage ib	T2a	M0	N0	151	Alive
TCGA-49-4507-01A	73	female	4	unknow	stage iiia	T3	M0	N1	731	Dead
TCGA-49-4486-01A	72	male	3	unknow	stage ia	T1	M0	N0	988	Dead
TCGA-97-8552-01A	55	female	1	NO	stage i	T1a	MX	N0	740	Alive
TCGA-NJ-A4YG-01A	65	male	4	unknow	stage ib	T2	M0	N0	2368	Alive
TCGA-78-7153-01A	65	female	4	unknow	stage ib	T2	M0	N0	1432	Alive
TCGA-69-7761-01A	84	male	3	unknow	stage ib	T2a	MX	N0	1351	Alive
TCGA-73-4677-01A	74	male	3	unknow	not reported	T2a	M0	N0	889	Dead
TCGA-MP-A4TI-01A	72	male	3	YES	stage iia	T2a	M0	N1	1280	Dead
TCGA-86-8671-01A	72	female	1	unknow	stage iib	T2b	M0	N1	808	Alive
TCGA-86-8278-01A	63	female	1	unknow	stage iib	T2	M0	N1	1026	Alive
TCGA-69-7979-01A	71	female	2	unknow	stage ib	T2a	MX	N0	739	Alive
TCGA-55-8616-01A	58	female	4	unknow	stage ib	T2a	M0	N0	466	Alive
TCGA-55-A491-01A	81	female	3	unknow	stage ia	T1b	MX	N0	1333	Alive
TCGA-91-8499-01A	76	female	2	unknow	stage ia	T1b	MX	N0	737	Alive
TCGA-38-4630-01A	75	female	1	unknow	stage ib	T2	M0	N0	813	Dead
TCGA-78-7156-01A	62	male	3	unknow	stage iv	T4	M1	N1	2515	Dead
TCGA-55-7914-01A	71	female	2	YES	stage iia	T1b	MX	N1	730	Dead
TCGA-35-4123-01A	38	male	4	unknow	stage ia	T1	M0	N0	553	Alive
TCGA-05-4434-01A	67	female	2	unknow	stage iv	T4	M1	N1	133	Dead
TCGA-99-AA5R-01A	70	female	2	YES	stage ia	T1a	M0	N0	872	Alive
TCGA-50-6590-01A	72	female	4	unknow	stage ib	T2	M0	N0	610	Dead
TCGA-64-5781-01A	55	female	4	unknow	stage ib	T2	M0	N0	536	Alive
TCGA-64-1681-01A	61	female	3	NO	stage ia	T1	M0	N0	952	Dead
TCGA-86-7714-01A	61	female	2	unknow	stage iiia	T1b	M0	N2	791	Dead
TCGA-95-A4VP-01A	66	female	4	unknow	stage iiia	T2b	M0	N2	22	Alive
TCGA-44-3919-01A	71	female	1	unknow	stage ia	T1	M0	N0	1798	Dead
TCGA-78-7145-01A	52	female	4	unknow	stage iv	T4	M1	N1	669	Dead
TCGA-62-A46S-01A	73	male	4	unknow	stage ib	T2	M0	N0	264	Dead
TCGA-78-7155-01A	68	male	4	unknow	stage ib	T2	M0	N0	761	Dead
TCGA-69-A59K-01A	60	female	4	unknow	stage iib	T3	M0	N0	653	Alive
TCGA-78-7149-01A	71	male	2	unknow	stage iiib	T4	M0	N0	578	Alive
TCGA-55-6985-01A	58	female	4	unknow	stage ib	T2	MX	N0	607	Alive
TCGA-44-A479-01A	73	female	4	unknow	stage ib	T2	MX	N0	691	Alive
TCGA-67-3770-01A	70	female	3	unknow	stage ia	T1	M0	N0	3261	Alive
TCGA-44-6147-01B	67	female	3	unknow	stage ia	T1b	M0	NX	704	Alive
TCGA-62-8397-01A	70	female	1	unknow	stage iib	T3	M0	N0	582	Alive
TCGA-55-A492-01A	70	female	3	unknow	stage ia	T1a	MX	N0	415	Alive
TCGA-44-7662-01A	61	male	2	unknow	stage ib	T2a	MX	N0	761	Alive
TCGA-05-4426-01A	71	male	3	unknow	stage ib	T2	M0	N0	614	Alive
TCGA-O1-A52J-01A	74	female	3	unknow	stage ia	T1	MX	N0	1268	Dead
TCGA-50-5930-01A	47	male	unknow	unknow	stage iiia	T2	M0	N2	1492	Dead
TCGA-05-4250-01A	79	female	4	unknow	stage iiia	T3	M0	N1	719	Dead
TCGA-55-8510-01A	55	female	2	unknow	stage ib	T2a	MX	N0	33	Alive
TCGA-49-AARE-01A	51	female	4	unknow	stage ia	T1	MX	N0	689	Dead
TCGA-97-7554-01A	83	female	3	YES	stage iiia	T2a	M0	N2	1197	Alive
TCGA-67-3773-01A	84	female	3	unknow	stage ib	T2	M0	N0	869	Alive
TCGA-93-8067-01A	77	male	4	unknow	stage ib	T2a	MX	N0	1183	Alive
TCGA-44-2661-01A	69	female	1	unknow	stage ia	T1	M0	N0	244	Alive
TCGA-86-6851-01A	73	female	2	unknow	stage iia	T1b	M0	N1	408	Alive
TCGA-MP-A4TH-01A	70	female	3	unknow	stage ia	T1a	M0	N0	545	Alive
TCGA-62-A471-01A	64	male	4	unknow	stage iib	T2b	M0	N1	38	Alive
TCGA-05-4384-01A	66	male	3	unknow	stage iiia	T2	M0	N2	626	Alive
TCGA-78-7154-01A	72	male	4	unknow	stage iiia	T3	M0	N2	845	Dead
TCGA-05-4427-01A	65	female	4	unknow	stage iib	T2	M0	N1	1369	Alive
TCGA-73-4662-01A	65	female	3	unknow	stage ia	T1	M0	N0	87	Alive
TCGA-91-8496-01A	63	female	1	unknow	stage ib	T2a	MX	NX	625	Alive
TCGA-97-7547-01A	67	female	3	unknow	stage ib	T2	MX	N0	694	Alive
TCGA-4B-A93V-01A	52	female	4	unknow	stage ia	T1b	M0	N0	1130	Dead
TCGA-44-A47B-01A	79	male	3	unknow	stage ib	T2a	M0	N0	1750	Alive
TCGA-91-6849-01A	75	female	3	unknow	stage iiia	T2	MX	N2	427	Alive
